# Supplementary material for: Characterization of a Genetic Variant in BARD1 in Subjects Undergoing Germline Testing for Hereditary Tumors
Source: Biomedicines. 2025 Nov 12;13(11):2764. doi: 10.3390/biomedicines13112764 (PMC12650687; doi:10.3390/biomedicines13112764)
Supplement: Supplementary file 1 [file biomedicines-13-02764-s001.zip]

Archive with 1 entries (1 files):
- biomedicines-3935748-supplementary.pdf
